# Supplementary material for: Phenotypic and Genotypic Antimicrobial Susceptibility Testing of Chlamydia trachomatis Isolates from Patients with Persistent or Clinical Treatment Failure in Spain
Source: Antibiotics (Basel). 2023 May 28;12(6):975. doi: 10.3390/antibiotics12060975 (PMC10295289; doi:10.3390/antibiotics12060975)
Supplement: Supplementary file 1 [file antibiotics-12-00975-s001.zip]

Archive with 1 entries (1 files):
- antibiotics-2375556-supplementary.xlsx
