# Supplementary material for: Phenotypic and Genotypic Antimicrobial Susceptibility Testing of Chlamydia trachomatis Isolates from Patients with Persistent or Clinical Treatment Failure in Spain
Source: Antibiotics (Basel). 2023 May 28;12(6):975. doi: 10.3390/antibiotics12060975 (PMC10295289; doi:10.3390/antibiotics12060975)
Supplement: Supplementary file 1 [file antibiotics-12-00975-s001.zip › antibiotics-2375556-supplementary.xlsx]

## Sheet: Tabla S1
Clinical-epidemiological data								Antibiotic susceptibility								Molecular epidemiology
Id.	Province	Age (years)	Sex	Sexual behaviour		Symptoms	Antibiotic treatment	Macrolides					Tetracyclines		Quinolones
								Phenotypic (MIC)	Genotypic				Phenotypic (MIC)	Genotypic	Genotypic	Genotype	Sequencetype
					Clinical specimens			Azithromycin (mg/L)	T2611C	A2057G	A2058C	A2059G	Doxycycline (mg/L)	tet(C) gene	G248T	(ompA)	(MLST)
184	A	30	M	MSM	RECTAL	Asymptomatic control	DXC	NA	ND	ND	ND	ND	ND	ND	ND	G	33
185	A	21	M	HTS	Urine	Urethritis	AZM	NA	NA	NA	NA	NA	ND	ND	ND	E	NA
186	A	21	M	HTS	Urine	Urethritis	DXC	NA	NA	NA	NA	NA	ND	ND	ND	E	NA
187	A	52	F	HTS	Vaginal	Leukorrhea	AZM	<=0,125	ND	ND	ND	ND	ND	ND	ND	E	NA
188	A	52	F	HTS	Vaginal	Leukorrhea	DXC	NA	ND	ND	ND	ND	ND	ND	ND	E	NA
189	A	35	F	HTS	Vaginal	Vaginitis	AZM	<=0,125	ND	ND	ND	ND	ND	ND	ND	F	NA
190	A	36	F	HTS	Vaginal	Vaginitis	AZM	NA	ND	ND	ND	ND	ND	ND	ND	F	NA
191	A	18	F	HTS	Cervical	Parturient, newborn with conjunctivitis	AZM	<=0,125	ND	ND	ND	ND	ND	ND	ND	F	NA
192	A	18	F	HTS	Cervical	Parturient	AZM	NA	ND	ND	ND	ND	ND	ND	ND	F	NA
193	A	23	F	HTS	Vaginal	Vaginitis, abdominal pain	AZM	NA	ND	ND	ND	ND	ND	ND	ND	I	NA
194	A	30	F	HTS	Vaginal	Leukorrhea	AZM	NA	ND	ND	ND	ND	ND	ND	ND	D	NA
195	A	23	F	HTS	Vaginal	Vaginitis	AZM	NA	ND	ND	ND	ND	ND	ND	ND	I	NA
196	A	18	F	HTS	Vaginal	Vaginitis, abdominal pain	AZM	NA	ND	ND	ND	ND	ND	ND	ND	F	NA
197	A	18	F	HTS	Vaginal	Leukorrhea	AZM	NA	ND	ND	ND	ND	ND	ND	ND	F	NA
198	A	32	M	HTS	Urethral	Dysuria	LEVO	NA	ND	ND	ND	ND	ND	ND	ND	E	NA
199	A	32	M	HTS	Urethral	Dysuria	AZM	NA	ND	ND	ND	ND	ND	ND	ND	NA	NA
200	A	29	F	HTS	Vaginal	Leukorrhea	AZM	NA	ND	ND	ND	ND	ND	ND	ND	D	NA
201	A	29	F	HTS	Vaginal	Vaginitis	AZM	NA	ND	ND	ND	ND	ND	ND	ND	I	NA
202	A	29	F	HTS	Vaginal	Vaginitis	AZM	NA	ND	ND	ND	ND	ND	ND	ND	I	NA
203	A	26	F	HTS	Vaginal	Pregnant, abdominal pain	DXC	NA	ND	ND	ND	ND	ND	ND	ND	E	NA
204	A	26	F	HTS	Vaginal	Pregnant, abdominal pain	NA	NA	ND	ND	ND	ND	ND	ND	ND	E	NA
205	A	22	F	HTS	Vaginal	Pregnant	AZM	NA	ND	ND	ND	ND	ND	ND	ND	G	56
206	A	22	F	HTS	Vaginal	Pregnant	AZM	NA	ND	ND	ND	ND	ND	ND	ND	NA	NA
207	A	30	M	MSM	Rectal	Asymptomatic control	DXC	NA	ND	ND	ND	ND	ND	ND	ND	D	571
216	A	24	F	HTS	Cervical	Asymptomatic control	AZM + DXC	NA	NA	NA	NA	NA	ND	ND	ND	G	NA
235	A	42	M	HTS	Urethral	Urethritis	AZM	NA	ND	ND	ND	ND	ND	ND	ND	E	NA
249	A	16	F	HTS	Cervical	Cervicitis	AZM + DXC	NA	ND	ND	ND	ND	ND	ND	ND	F	NA
252	A	28	M	HTS	Urethral	Urethritis	DXC	NA	ND	ND	ND	ND	ND	ND	ND	D	NA
262	A	15	F	HTS	Cervical	Asymptomatic control	DXC	NA	ND	ND	ND	ND	ND	ND	ND	D	NA
431	A	48	F	HTS	Vaginal	Leukorrhea	AZM	NA	ND	ND	ND	ND	ND	ND	ND	G	NA
433	A	32	F	HTS	Cervical	Leukorrhea	AZM	NA	ND	ND	ND	ND	ND	ND	ND	E	NA
435	A	22	F	HTS	Vaginal	Leukorrhea	AZM	NA	NA	NA	NA	NA	ND	ND	ND	NA	NA
440	A	45	M	MSM	Rectal	Urethritis	AZM	NA	ND	ND	ND	ND	ND	ND	ND	G	589
441	A	45	M	MSM	Rectal	Asymptomatic control	AZM	NA	ND	ND	ND	ND	ND	ND	ND	G	589
443	A	22	F	HTS	Vaginal	Vaginitis	DXC	NA	NA	NA	NA	NA	ND	ND	ND	NA	NA
517	A	26	M	HTS	Urethral	Asymptomatic control	AZM	NA	ND	ND	ND	ND	ND	ND	ND	E	59
82	B	27	M	HTS	Urethral	Urethritis	DXC	<=0,125	ND	ND	ND	ND	<=0,064	ND	ND	F	NA
88	B	29	M	MSM	Urethral	Urethritis	DXC	NA	ND	NA	NA	NA	NA	ND	ND	D	NA
89	B	20	M	HTS	Urine	Urethritis	AZM + DXC	NA	ND	ND	ND	ND	NA	ND	ND	E	NA
5	G	22	M	HTS	Urethral	Urethritis	AZM	<=0,125	ND	ND	ND	ND	<=0,064	ND	ND	E	NA
12	G	22	M	HTS	Urethral	Urethritis	AZM	NA	ND	ND	ND	ND	NA	ND	ND	F	NA
15	G	24	M	HTS	Semen	Urethritis	AZM + DXC	NA	ND	ND	ND	ND	NA	ND	ND	E	NA
23	G	29	F	HTS	Vaginal	Asymptomatic control	AZM	<=0,125	ND	ND	ND	ND	<=0,064	ND	ND	F	NA
24	G	18	F	HTS	Vaginal	Leukorrhea	AZM	NA	ND	ND	ND	ND	NA	ND	ND	H	581
25	G	29	M	HTS	Urethral	Dysuria	AZM	NA	ND	ND	ND	ND	NA	ND	ND	F	NA
31	G	37	M	HTS	Urethral	Urethritis	AZM	NA	ND	ND	ND	ND	NA	ND	ND	E	NA
32	G	23	M	HTS	Urethral	Asymptomatic control	AZM	NA	ND	ND	ND	ND	NA	ND	ND	K	NA
583	G	26	M	HTS	Urethral	Urethritis	AZM	NA	ND	ND	ND	ND	NA	ND	ND	E	NA
586	G	22	M	HTS	Urethral	Urethritis	AZM	NA	ND	ND	ND	ND	NA	ND	ND	F	148
587	G	21	F	HTS	Cervical	Cervicitis	AZM	NA	ND	ND	ND	ND	NA	ND	ND	F	148
588	G	28	M	HTS	Urethral	Dysuria	AZM	NA	ND	ND	ND	ND	NA	ND	ND	E	NA
591	G	30	M	HTS	Urethral	Hematuria	AZM	NA	ND	ND	ND	ND	NA	ND	ND	E	NA
592	G	26	M	HTS	Urethral	Dysuria, urethritis	AZM	NA	ND	ND	ND	ND	NA	ND	ND	E	327
593	G	27	F	HTS	Urethral	Asymptomatic control	AZM	NA	ND	ND	ND	ND	NA	ND	ND	NA	NA
598	G	21	F	HTS	Rectal	Asymptomatic risk contact	AZM	NA	ND	ND	ND	ND	NA	ND	ND	F	148
599	G	22	M	HTS	Cervical	Urethritis	AZM	NA	ND	ND	ND	ND	NA	ND	ND	F	148
602	G	23	M	HTS	Urethral	Asymptomatic control	AZM + DXC	NA	ND	ND	ND	ND	NA	ND	ND	D	NA
607	G	21	M	HTS	Vaginal	Urethritis	AZM	NA	ND	ND	ND	ND	NA	ND	ND	E	497
608	G	19	F	HTS	Urethral	Asymptomatic control	AZM	<=0,125	ND	ND	ND	ND	<=0,064	ND	ND	E	497
626	G	57	M	MSM	Urethral	Urethritis	AZM	NA	ND	ND	ND	ND	NA	ND	ND	E	NA
628	G	34	M	HTS	Urethral	Dysuria	AZM	NA	ND	ND	ND	ND	NA	ND	ND	G	NA
629	G	22	M	HTS	Vaginal	Urethritis	AZM + DXC	NA	ND	ND	ND	ND	NA	ND	ND	E	NA
630	G	20	F	HTS	Pharyngeal	Vaginitis	AZM + DXC	NA	ND	ND	ND	ND	NA	ND	ND	E	NA
633	G	57	M	MSM	Urethral	Urethritis	AZM	<=0,125	ND	ND	ND	ND	<=0,064	ND	ND	E	NA
402	M	35	F	HTS	Urethral	Vaginitis	DXC	<=0,125	ND	ND	ND	ND	<=0,064	ND	ND	I	NA
427	M	28	M	MSM	Urethral	Urethritis	AZM	NA	ND	ND	ND	ND	NA	ND	ND	E	59
429	M	50	M	HTS	Vaginal	Urethritis	AZM	NA	ND	ND	ND	ND	NA	ND	ND	E	NA
286	S	51	F	HTS	Urethral	Asymptomatic control	AZM + DXC	<=0,125	ND	ND	ND	ND	<=0,064	ND	ND	E	59
324	S	23	F	HTS	Urethral	Asymptomatic control	AZM	NA	ND	NA	NA	NA	NA	ND	ND	NA	NA
359	Z	25	M	MSM	Urethral	Urethritis	DXC	NA	ND	ND	ND	ND	NA	ND	ND	E	NA
371	Z	24	M	HTS	Urethral	Dysuria	AZM	NA	ND	ND	ND	ND	NA	ND	ND	E	NA
374	Z	43	M	MSM	Urethral	Dysuria	AZM + DXC	NA	ND	ND	ND	ND	NA	ND	ND	D	NA
562	Z	18	F	HTS	Urethral	Asymptomatic control	AZM	NA	ND	ND	ND	ND	NA	ND	ND	D	35
A: Asturias; B: Barcelona; G: Gipuzkoa; M: Mallorca; S: Sevilla; Z: Zaragoza; M: male; F: female; MSM: men who have sex with men: HTS: heterosexual; AZM: azithromycin; DXC: doxycycline; ND: not detected; NA: not available

## Sheet: Hoja1
		M	MSM	RECTAL
		M	HTS	Urine
		M	HTS	Urine
		F	HTS	Vaginal
		F	HTS	Vaginal
		F	HTS	Vaginal
		F	HTS	Vaginal
		F	HTS	Cervical
		F	HTS	Cervical
		F	HTS	Vaginal
		F	HTS	Vaginal
		F	HTS	Vaginal
		F	HTS	Vaginal
		F	HTS	Vaginal
		M	HTS	Urethral
		M	HTS	Urethral
		F	HTS	Vaginal
		F	HTS	Vaginal
		F	HTS	Vaginal
		F	HTS	Vaginal
		F	HTS	Vaginal
		F	HTS	Vaginal
		F	HTS	Vaginal
		M	MSM	Rectal
		F	HTS	Cervical
		M	HTS	Urethral
		F	HTS	Cervical
		M	HTS	Urethral
		F	HTS	Cervical
		F	HTS	Vaginal
		F	HTS	Cervical
		F	HTS	Vaginal
		M	MSM	Rectal
		M	MSM	Rectal
		F	HTS	Vaginal
		M	HTS	Urethral
		M	HTS	Urethral
		M	MSM	Urethral
		M	HTS	Urine
		M	HTS	Urethral
		M	HTS	Urethral
		M	HTS	Semen
		F	HTS	Vaginal
		F	HTS	Vaginal
		M	HTS	Urethral
		M	HTS	Urethral
		M	HTS	Urethral
		M	HTS	Cervical
		M	HTS	Urethral
		F	HTS	Urethral
		M	HTS	Cervical
		M	HTS	Urethral
		M	HTS	Urethral
		F	HTS	Urethral
		F	HTS	Rectal
		M	HTS	Cervical
		M	HTS	Urethral
		M	HTS	Vaginal
		F	HTS	Urethral
		M	MSM	Urethral
		M	HTS	Urethral
		M	HTS	Vaginal
		F	HTS	Pharyngeal
		M	MSM	Urethral
		F	HTS	Urethral
		M	MSM	Urethral
		M	HTS	Vaginal
		F	HTS	Urethral
		F	HTS	Urethral
		M	MSM	Urethral
		M	HTS	Vaginal
		M	MSM	Urethral
		F	HTS	Urethral
